# Supplementary material for: Prospective and Longitudinal Analysis of Lymphocyte Subpopulations in SARS-CoV-2 Positive and Negative Pneumonia: Potential Role of Decreased Naïve CD8+ in COVID-19 Patients
Source: Viruses. 2024 Dec 30;17(1):41. doi: 10.3390/v17010041 (PMC11768816; doi:10.3390/v17010041)
Supplement: Supplementary file 1 [file viruses-17-00041-s001.zip]

Archive with 1 entries (1 files):
- viruses-3342912-supplementary.pdf
